# Supplementary material for: Genetic and molecular characterization of metabolic pathway-based clusters in esophageal squamous cell carcinoma
Source: Sci Rep. 2024 Mar 14;14:6200. doi: 10.1038/s41598-024-56391-w (PMC10940668; doi:10.1038/s41598-024-56391-w)
Supplement: Supplementary file 2 — Supplementary Tables. [file 41598_2024_56391_MOESM2_ESM.xlsx]

## Sheet: Table S1
Table S1 Reactome human metabolic pathway gene list
Inositol phosphate metabolism	PI metabolism	Phospholipid metabolism	Metabolism of nucleotides	Sulfur amino acid metabolism	Glycosaminoglycan metabolism	PKA mediated phosphorylation of key metabolic factors	Glucagon signaling in metabolic regulation	Integration of energy metabolism	Chrebp activates metabolic gene expression	Pp2a mediated dephosphorylation of key metabolic factors	Keratan sulfate keratin metabolism	Heparan sulfate heparin hs gag metabolism	Glycosphingolipid metabolism	Chondroitin sulfate dermatan sulfate metabolism	Metabolism of porphyrins	Bile acid and bile salt metabolism	Metabolism of steroid hormones	Cobalamin CBL vitamin B12 transport and metabolism	Metabolism of folate and pterines	Biotin transport and metabolism	Vitamin D calciferol metabolism	Nicotinate metabolism	Vitamin B1 thiamin metabolism	Vitamin C ascorbate metabolism	Vitamin B2 riboflavin metabolism	Metabolism of water soluble vitamins and cofactors	Metabolism of vitamins and cofactors	Vitamin B5 pantothenate metabolism	Carnitine metabolism	Metabolism of nitric oxide NOS3 activation and regulation	Metabolism of angiotensinogen to angiotensins	Alpha linolenic OMEGA3 and linoleic OMEGA6 acid metabolism	Linoleic acid LA metabolism	Metabolism of amine derived hormones	Arachidonic acid metabolism	Hyaluronan metabolism	Abacavir transport and metabolism	Abacavir metabolism	Metabolism of ingested semet sec mesec into H2SE	Selenoamino acid metabolism	Peptide hormone metabolism	Defects in cobalamin B12 metabolism	Defects in vitamin and cofactor metabolism	Defects in biotin btn metabolism	Metabolism of polyamines	Diseases associated with glycosaminoglycan metabolism	Glyoxylate metabolism and glycine degradation	Peroxisomal lipid metabolism	Regulation of lipid metabolism by pparalpha
MTMR7	MTMR7	MTMR7	AK2	MRI1	HS3ST1	MLXIPL	PRKAR2B	PRKAR2B	MLXIPL	MLXIPL	ST3GAL1	HS3ST1	ARSD	IDS	COX10	OSBPL7	TSPOAP1	PRSS3	MTHFD2	ACACB	CYP24A1	CD38	SLC19A2	SLC2A3	SLC52A3	CD38	CD38	COASY	ACACB	DNM2	CPB2	ELOVL5	ELOVL5	IYD	PON1	CD44	NT5C2	NT5C2	AHCY	RPS20	PAX6	CUBN	MCCC1	MCCC1	PSMB1	DCN	NDUFAB1	CROT	NFYA
INPP4A	GDE1	GDE1	UPP2	MTAP	ST3GAL1	PRKACA	PRKACA	ABCC8	ACACB	PPP2CB	HEXB	IDS	HEXB	DCN	COX15	NR1H4	STARD3NL	ABCC1	SLC46A1	MCCC1	LRP2	NADK	SLC25A19	GSTO2	ACP5	NADK	NADK	VNN1	PRKAG2	HSP90AA1	CMA1	ACAA1	ELOVL1	SLC5A5	ALOX5	HEXB	ABCB1	PCK1	CTH	SARS1	ISL1	MTR	CUBN	PCCB	PSMC4	B4GALT7	BCKDHB	ACAA1	CREBBP
INPP5A	PIK3C2A	AGK	TYMP	TXN2	IDS	PRKACB	ADCY2	ADIPOR2	MLX	PPP2R1A	ST3GAL6	DCN	GALC	XYLT2	ALAS1	CYP46A1	AKR1B1	CUBN	MTHFD1	PCCB	LGMN	PTGS2	SLC19A3	SLC23A2	SLC52A1	PRSS3	PRSS3	VNN2	CPT1A	CAV1	CTSG	ELOVL1	ABCD1	TPO	DPEP1	HYAL2	SLC22A2	GUK1	GNMT	RPL26L1	IGF1	ABCD4	PCCB	MCCC2	PSMA4	VCAN	DLD	ALDH3A2	ABCB4
IP6K2	PNPLA6	PIK3C2A	ADSS2	AHCY	DCN	PFKFB1	GNB1	CACNA2D2	ACLY	PPP2R5D	B4GALT1	XYLT2	ARSF	B4GALT7	ABCC2	OSBPL3	HSD17B2	MTR	MTHFD1L	PDZD11	UBE2I	NMRK2	TPK1	CYB5R3	RFK	SLC2A3	RETSAT	PANK3	PPARD	WASL	GZMH	ACOT8	ELOVL3	DBH	TBXAS1	HMMR	ABCG2	ADAL	SCLY	RPL18	RAB27A	MTRR	MTR	HLCS	PSME4	HEXB	HAO1	ACOX3	MED24
ITPKC	PI4K2B	OSBPL5	CTPS2	ETHE1	XYLT2	PRKACG	GNAS	MLXIPL	PKLR	PPP2CA	OGN	B4GALT7	CTSA	CHPF2	FECH	ABCB11	HSD17B14	ABCD4	ALDH1L2	MCCC2	PIAS4	PARP4	THTPA	SLC2A1	FLAD1	GSTO2	SLC2A3	PDZD11	PRKAB2	SPR	CTSZ	ABCD1	FADS2	TPH1	PTGS2	SLC9A1	PCK1	ADH1A	HNMT	KARS1	EXOC5	MMACHC	ABCD4	BTD	PSMC5	GPC1	OGDH	CRAT	NR1H4
MIOX	INPP4A	AGPAT4	RRM2B	CTH	CD44		PRKAR1A	GNA15	FASN	PPP2R1B	ST3GAL4	VCAN	GBA2	VCAN	CPOX	OSBPL6	TSPO	MTRR	MTHFS	SLC5A6	CUBN	QPRT		GSTO1	SLC52A2	MTHFD2	GPC1	SLC25A16	THRSP	LYPLA1	CTSD	SCP2	FADS1	AANAT	PTGS1	HAS3	GUK1		MAT1A	RPL31	CPB2	CBLIF	MTRR	PC	SMOX	GPC4	PDHX	SLC25A17	ALAS1
ITPK1	PIK3CB	PNPLA6	ENTPD2	MTR	B4GALT7		GNB3	ACSL4	AGPAT1	PFKFB1	B4GALT2	GPC1	ARSA	HEXB	BLVRB	SLC27A5	LHB	MMACHC	FPGS	HLCS	CYP27B1	NAMPT		CYB5A	ENPP1	COASY	GSTO2	PANK2	CPT2	AKT1	ACE2	ELOVL3	ACSL1	DDC	GGT5	CEMIP	SLC22A3		CBS	RPS5	ERO1B	MMAB	MCCC2	PCCA	PSME1	B4GALT1	DAO	ACOT8	NR1H3
PLCB4	PLEKHA5	PI4K2B	NT5C2	GOT1	CHPF2		PRKAR2A	GNB5	ACACA		B4GALT6	NDST1	CERK	GPC1	HMOX1	SLCO1A2	HSD17B1	CBLIF	ALDH1L1	BTD	VDR	NMRK1		SLC23A1		PTGS2	MTHFD2	PPCS	PRKAA2	NOSIP	AGT	HSD17B4	ELOVL2	TSHB	GGT1	HAS1	ADAL		NNMT	RPL6	ACHE	MMUT	MMACHC	ACACA	PSMD5	OGN	AGXT2	ABCD1	MED17
MTMR9	MTMR1	INPP4A	CAD	MTRR	VCAN		GNB4	PRKACA			B4GALT4	GPC4	STS	GPC4	ABCC1	NCOA1	POMC	TCN1	MTHFD2L	PC	GC	BST1				MOCOS	COASY	ENPP2	MID1IP1	DDAH1	ENPEP	FADS2		CGA	ABCC1	HYAL1	SLC22A1			RPLP0	EXOC1	MMAA	CBLIF		PSMD8	CSPG5	DLST	MLYCD	THRAP3
ISYNA1	PIK3C3	PIK3CB	AK6	GOT2	HEXB		GCG	ACACB			FMOD	XYLT1	GLA	XYLT1	HMOX2	HSD3B7	HSD11B1	MMAB	SLC25A32	PCCA	CYP2R1	NUDT12				SLC46A1	RDH11	SLC5A6	SLC25A20	CYGB	REN	FADS1		DUOX1	PON3	ABCC5	ADH1A			RPS18	CMA1	AMN	MMAB		PSMC6	SDC1	LIAS	PHYH	MED29
MINPP1	SYNJ2	PLEKHA5	UPB1	MPST	GPC1		ADCY7	ADCY2			ST3GAL3	NAGLU	SMPD3	B3GAT1	BLVRA	SLC10A1	SRD5A3	MMUT	FOLR2	ACACA	SUMO2	PTGIS				ACACB	PTGS2	PPCDC	RXRA	NOSTRIN	AOPEP	ACSL1		TPH2	PON2	LYVE1				RPL3	CTSG	CD320	MMUT		PSMA3	FMOD	GNMT	ACBD5	ME1
INPP4B	MTMR2	DGAT2	GMPR2	TST	ST3GAL6		GNG13	GNB1			OMD	B3GAT1	ASAH1	DSE	SLCO1B3	ACOT8	HSD17B3	MMAA	SLC19A1			NT5E				NMRK2	MOCOS	AASDHPPT	SLC22A5	NOS3	CPB1	ACOX1		DUOX2	PTGR1	STAB2				AHCY	GZMH	LMBRD1	MMAA		PSMC1	CHST3	GOT2	EHHADH	NFYC
PLCH1	SBF1	MTMR1	SAMHD1	CDO1	HYAL2		GNG11	RAPGEF3			SLC35D2	B3GAT2	ARSB	UST	ABCG2	ABCC3	STARD3	CTRC	SHMT1			PARP6				MCCC1	SLC46A1	PANK1	CPT1B	ZDHHC21	ACE	ELOVL2		PNMT	PTGDS	GUSB				GSR	CTSZ	MMADHC	HLCS		PSMB5	SDC4	PDHA1	PECR	RORA
PLCD4	MTMR3	PLA2G10	DHODH	BHMT2	NDST1		ADCY4	GNAS			GNS	CSPG5	NEU2	B3GAT2	UROD	OSBP	CGA	AMN	MTHFR			PARP9				SLC23A2	ACACB	ENPP3	ACACA	CALM1	CPA3			TH	ALOX12	HAS2				RPS16	LHB	TCN2	AMN		PSMA6	ST3GAL3	GRHPR	SCP2	SREBF1
OCRL	BMX	SLC44A1	NME3	SQOR	HMMR		ADCY3	GNA11			CHST5	SDC1	ESYT2	ARSB	SLCO1B1	SLCO1B3	FDX1	CD320	DHFR2			PARP16				CYB5R3	GPC4	PANK4		DDAH2	ANPEP			ASMT	PTGES3	HYAL3				RPS19	CGB3		CD320		PSME2	OMD	DBT	HAO2	FDFT1
NUDT10	MTMR8	CHAT	NME4	SUOX	GPC4		PRKACB	RAPGEF4			LUM	HS3ST2	SUMF2	HYAL1	SLCO2B1	SCP2	CYP19A1	LMBRD1	SHMT2			NAPRT				MTHFD1	NMRK2	FASN			ATP6AP2			DIO3	LTA4H	CHP1				RPL18A	STX1A		LMBRD1		PSMA7	NCAN	GCSH	HACL1	SMARCD3
PLCG1	GDPD3	CSNK2A2	GSR	CSAD	B4GALT1		CYSLTR2	ITPR3			KERA	SDC4	B4GALNT1	CSPG5	PPOX	OSBPL9	CYP11A1	MMADHC	DHFR			PARP8				SLC52A3	MCCC1	ENPP1			MME			DIO2	PLA2G4A	HEXA				AIMP2	CRHR2		MMADHC		PSMD10	CHSY1	LIPT1	HSD17B4	NCOA1
IPPK	VAC14	MGLL	NUDT1	GADL1	SLC9A1		ADCY8	PPP2CB			GALNS	HS3ST3B1	SMPD2	SDC1	ALAD	AKR1D1	SRD5A1	CTRB1				NADK2				ACP5	HSP90AA1				CES1			DIO1	FAAH					RPL28	CPE		BTD		SMS	BCAN	AMT	SLC27A2	MED15
IMPA1	MTMR9	PLD1	IMPDH1	ENOPH1	HAS3		ADCY9	PPP2R1A			B3GNT7	IDUA	SMPD4	CHST3	ALAS2	PTGIS	STAR	CTRB2				NMNAT2				PARP4	LRP2								EPHX2					RPL19	GNB3		PC		PSMD7	LUM	DLAT	NUDT7	EP300
ITPKA	PLEKHA4	PIK3C3	AK1	BHMT	XYLT1		GNG3	STX1A			ST3GAL2	NCAN	GLTP	CHPF	FLVCR1	SLC10A2	CYP17A1	TCN2				NAXE				ABCC1	APOB								PTGIS					RPL34	EXOC2		PCCA		OAZ1	KERA	ALDH4A1	ACOXL	TRIB3
PLCB2	PIK3R2	SYNJ2	LHPP	APIP	CEMIP		ADCY1	PRKAG2			ACAN	SLC35D2	ESYT1	SDC4	FABP1	OSBPL2	HSD17B12	PRSS1				NMNAT3				QPRT	COQ9								ALOX5AP					SEPSECS	BCHE		TCN2		PSMA2	HSPG2	PDHA2	ACOX1	TBL1X
PLCE1	PIK3CG	STARD7	DNPH1	MAT1A	HAS1		PRKACG	MLX			B4GALT5	BCAN	ARSG	IDUA	ALB	HSD17B4	CYP11B1					NNMT				NAMPT	SLC23A2								CYP2J2					RPS13	SPCS1		ACACA		PSMD3	GPC3	PDHB	ACOX2	MED25
PLCZ1	PLEKHA8	HADHA	AGXT2	CBS	OGN		GNG8	PRKAR1A			B4GALT3	HS6ST1	SUMF1	NCAN	UROS	SLCO1B1	FDXR					NADSYN1				NMRK1	CYB5R3								CYP1B1					RPS12	POMC				PSMD11	B3GAT3	AGXT	ACOT4	MED26
IMPA2	PIP5K1B	CPNE3	UMPS	ADO	NAGLU		GNG4	GNB3			GLB1L	GLCE	UGCG	CHSY1	GSTA1	CYP27A1	STARD4					SLC22A13				CUBN	MTHFD1								CYP2C9					RARS1	GCG				PSMD9	EXT2	LIPT2	ACBD4	SULT2A1
ITPKB	PLEKHA1	DDHD2	DGUOK	ADI1	B3GAT1		GNB2	GLP1R			GLB1	NDST4	ARSL	BCAN	UGT1A4	BAAT	SERPINA6					PARP14				PNPO	SLC52A3								CYP2C8					RPL24	EXOC8				PSMD14	SLC26A2	PXMP2	ECI2	NRF1
PPIP5K2	MTMR4	MTMR2	AMPD2	SLC25A10	ST3GAL4		GNG12	PPP2R5D			B3GNT2	HSPG2	ESYT3	CHST12	HMBS	CH25H	STARD6					NMNAT1				BST1	ACP5								PTGR2					RPS15	CTSD				ODC1	ACAN	GLDC	ACOT6	AHR
PLCH2	INPP4B	ACHE	AMPD1	TSTD1	DSE		ADCY5	PPP2CA			B4GAT1	GPC3	NEU3	HSPG2		SLC27A2	HSD11B2					PARP10				VNN1	PARP4								CYP1A1					DARS1	SPCS2				SRM	SDC3	DHTKD1	NUDT19	MED13
PLCB3	FIG4	PGS1	NT5C1A	CBSL	UST		GNG5	PRKAR2A			CHST2	B3GAT3	GLB1L	CHST7		NCOA2	CYP11B2					CYP8B1				VNN2	ABCC1								CYP1A2					RPL22	INHBA				AGMAT	CHST14	DDO	AMACR	MED31
IPMK	PIKFYVE	LPCAT2	GDA		B3GAT2		ADCY6	GNAI2			CHST1	EXT2	ARSK	GPC3		OSBPL1A	HSD17B11					RNLS				NUDT12	QPRT								DPEP3					CTH	INHA				AMD1	SDC2	HOGA1	DECR2	PPARGC1A
INPP1	PLEKHA3	CRLS1	NT5C3A		ARSB		GNG7	GNB4			B3GNT4	HS2ST1	SMPD1	CSGALNACT1		CYP39A1	CYP21A2					NAXD				PCCB	NAMPT								CYP4B1					RPS25	PCSK2				PSMF1	CSPG4	BCKDHA		CPT1A
SYNJ1	PIK3R3	PITPNM2	NT5C		HYAL1		GNG2	GCG			B3GNT3	HS3ST3A1	B3GALNT1	B3GAT3		AKR1C2	HSD3B1					SLC5A8				MTR	NMRK1								PTGES2					RPL21	FFAR1				PSMB2	B3GALT6	PRODH2		APOA5
PLCD3	RAB14	OSBPL8	ITPA		CSPG5		PRKAR1B	RAP1A			CHST6	HS3ST6	GLB1	CHST9		ALB	HSD3B2									SLC2A1	CUBN								PTGES					RPL5	GNG13				SEM1	GPC5			CCNC
IP6K3	PIK3CA	PITPNM3	PAICS		ABCC5		GNG10	SLC2A1			PRELP	SDC3	UGT8	SDC3		CYP7A1	AKR1B15									SLC19A2	PNPO								CYP2U1					RPS10	SPCS3				PSMA1	EXT1			MED23
INPPL1	OCRL	PLA2G3	PPAT		SDC1			STK11			HEXA	GLB1L	GBA	CHST14		ACOX2	FDX2									ABCD4	BST1								PRXL2B					GNMT	ACE2				SAT1	BGN			FAM120B
PLD4	PNPLA7	SBF1	DUT		B4GALT2			ADCY7				NDST3	ARSJ	SDC2		FABP6	SRD5A2									PANK3	APOA4								CBR1					EEF1E1	EXOC4				PSME3	GPC6			HMGCS1
PPIP5K1	INPP5K	CHKB	DCTD		B4GALT6			ITPR2				HGSNAT	ENPP7	CSGALNACT2		STARD5										MTHFD1L	APOC3								ALOX15					RPL23	FSHB				PSMB7	CHST6			HMGCR
INPP5D	TPTE2	MTMR3	PUDP		B4GALT4			ACSL3				NDST2	ARSI	CHST11		CYP7B1										PDZD11	COQ5								CYP4A22					RPS4Y1	TSHB				PSMB6	AGRN			FHL2
PTEN	PIK3C2B	PNPLA3	UCK1		FMOD			FFAR1				SDC2	NEU1	DSEL		CYP8B1										SLC25A16	VNN1								MAPKAPK2					RPL36	GRP				AZIN2	PRELP			ACADM
NUDT4	SBF2	ABHD4	AMPD3		HS3ST2			GNG13				GUSB	ASAH2	CSPG4		RXRA										PTGIS	VNN2								HPGDS					RPL27	CGA				PSMA5	PAPSS2			APOA1
IP6K1	ARF3	DDHD1	NT5E		CHST3			GNG11				GLB1	GM2A	B3GALT6		AKR1C1										MOCS3	NUDT12								HPGD					SCLY	AGT				OAZ3	GPC2			MED28
PLCB1	PIK3C2G	CPNE6	NUDT15		CHPF			GNGT1				HS6ST2	PSAP	GPC5		AKR1C3										MTRR	PCCB								FAAH2					EEFSEC	GATA4				PAOX	HEXA			NFYB
INPP5J	MTMR6	CSNK2A1	TXN		SDC4			GNAI1				HPSE2	NEU4	CHST13		AKR1C4										MOCS1	RBP2								CYP2C19					LARS1	KLF4				PSMA8				MED13L
PLCD1	PIK3R5	CDS2	GMPR		SLC35B3			ADCY4				HPSE	ARSH	CHST15		AMACR										SLC25A19	RBP1								DPEP2					RPS15A	EXOC6				AZIN1				G0S2
NUDT11	PI4KB	LPIN2	ENTPD1		HS3ST3B1			SYT5				CSPG4	HEXA	BGN												PANK2	SDC1								GPX4					EPRS1	ENPEP				PSMD4				NCOA3
PLCG2	PIP5K1A	BMX	ATIC		ST3GAL3			ACLY				B3GALT6	CPTP	GPC6												PPCS	SPR								CYP4F11					RPL35	INHBE				PSMB4				MED20
CALM1	ARF1	MTMR8	AK7		OMD			PRKAB2				GPC5		HYAL3												MCCC2	MTR								CYP4F22					RPS6	SEC11A				PSMC2				MED1
INPP5B	PLEKHA6	TAZ	UCK2		IDUA			SNAP25				SGSH		AGRN												SLC52A1	SLC2A1								GPX2					RPLP1	REN				PSMD6				NR1D1
NUDT3	RAB5A	PCYT1B	GUK1		NCAN			CHRM3				EXT1		CHSY3												MMACHC	SLC19A2								ALOXE3					RPS24	SLC30A5				PSMC3				SIN3B
	PIK3R1	GDPD3	DPYS		SLC35D2			CD36				BGN		GPC2												CBLIF	APOA1								ALOX12B					PAPSS1	PLA2G7				PSMD1				SLC27A1
	TNFAIP8	VAC14	AK5		CHSY1			STXBP1				HS3ST4		HEXA												TCN1	TTR								ALOX15B					RPL3L	CLTRN				PSMD2				HELZ2
	INPP5E	PLA2G15	AK9		BCAN			PPP2R1B				GPC6														RFK	ABCD4								CYP8B1					RPS2	GPR119				OAZ2				MED18
	MTMR12	CDIPT	ADK		LYVE1			PLCB2				HS6ST3														NT5E	COQ6								CYP4F2					RPS11	AOPEP				NQO1				NR1H2
	PIP4K2A	MTMR9	DCK		GNS			ADCY3				AGRN														SLC19A3	PANK3								CYP4F8					RPL13A	TCF7L2				PSMD13				PPARG
	GDPD1	PLD3	XDH		CHST5			IQGAP1				GPC2														ALDH1L2	MTHFD1L								CYP4F3					RPL11	SLC30A6				PSMD12				GPS2
	PI4K2A	PLA2G4C	CDA		STAB2			CACNA1A				HS3ST5														MTHFS	PDZD11								CYP4A11					RPS8	CPB1				PSMB8				CDK8
	GDPD5	PLEKHA4	GART		CHST12			PRKACB																		FPGS	UBIAD1								AKR1C3					RPS27A	KIF5A				PSMB10				MED10
	SYNJ1	PIK3R2	CMPK1		HS6ST1			PKLR																		ENPP2	LRAT								AWAT1					RPL32	GHRL				PSMB11				ARNTL
	TNFAIP8L2	PIK3CG	AK4		GLCE			PLCB3																		PARP6	SLC25A16								LTC4S					RPS3A	GIP				PSMB9				MED6
	PTPN13	PLEKHA8	GMPS		NDST4			ADRA2A																		SLC5A6	LRP1								GPX1					RPL37	ACE				PSMB3				HMGCS2
	MTMR14	PIP5K1B	NUDT5		PAPSS1			ITPR1																		AOX1	SDC4													RPL10	SLC30A7								GRHL1
	ENPP6	PLEKHA1	AK8		LUM			CACNA1C																		PARP9	PTGIS													RPL7	INHBB								CLOCK
	INPPL1	MTMR4	HPRT1		KERA			CYSLTR2																		PARP16	MOCS3													RPL7A	CPA3								CD36
	PIP4P1	INPP4B	NUDT13		GALNS			PRKCA																		PPCDC	MTRR													RPS3	UCN								AGT
	PIP4K2C	PTPMT1	TK2		HSPG2			ADCY8																		MMAB	MOCS1													FAU	SLC30A8								MED4
	MTMR10	PITPNM1	RRM1		SLC26A1			GNA14																		ALDH1L1	SLC25A19													HNMT	CDX2								TGS1
	RAB4A	CHKA	TK1		CHST7			GNAQ																		MMUT	PANK2													MAT1A	SEC11C								GLIPR1
	INPP5D	CHPT1	ENTPD3		GPC3			CACNA1D																		NAPRT	PPCS													RPL30	ANPEP								NCOA2
	PLEKHA2	LPCAT3	DTYMK		CSGALNACT1			KCNB1																		GSTO1	LDLR													CBS	CTNNB1								CYP1A1
	MTM1	FIG4	ADAL		B3GAT3			PFKFB1																		AASDHPPT	APOE													RPL8	KIF5C								MED9
	PIK3CD	BCHE	ADPRM		EXT2			ADIPOR1																		MMAA	MCCC2													RPL26	MYRIP								NCOR1
	PTEN	PIKFYVE	NUDT9		HS2ST1			ADCY9																		PARP8	GCH1													RPL29	KIF5B								CARM1
	RUFY1	GPD2	CTPS1		HS3ST3A1			GNG3																		NADK2	COQ3													RPL22L1	LEP								RGL1
	PITPNB	PLEKHA3	RRM2		CHST9			PRKAA2																		PANK1	SLC52A1													RPL9	INHBC								ARNT
	TNFAIP8L3	PLA2G4A	GLRX		SLC26A2			SLC2A2																		ENPP3	MMACHC													RPL39L	PCSK1								TNFRSF21
	INPP5J	GNPAT	TYMS		B3GNT7			TKT																		NMNAT2	CBLIF													AIMP1	MBOAT4								TIAM2
	TNFAIP8L1	PLA2G2D	IMPDH2		ST3GAL2			ADCY1																		PANK4	TCN1													RPS14	EXOC3								PLIN2
	PIP5K1C	PIK3R3	PFAS		SLC35B2			PRKACG																		HLCS	RFK													RPL10L	ATP6AP2								MED22
	PIK3R4	RAB14	DCTPP1		ACAN			CACNB2																		PDXK	NT5E													RPL36AL	EXOC7								ANKRD1
	INPP5F	GPAM	UPP1		B4GALT5			KCNC2																		FLAD1	BCO1													RPL27A	FFAR4								FADS1
	SACM1L	PLBD1	NT5C1B		B4GALT3			GNGT2																		CTRC	SLC19A3													NNMT	CGB5								ACSL1
	PI4KA	PIK3CA	ADSS1		HS3ST6			GNG8																		NAXE	ALDH1L2													MARS1	MME								MED21
	TPTE	OCRL	ENTPD5		SDC3			CACNB3																		MTHFD2L	MTHFS													RPL13	MYO5A								CDK19
	PIK3R6	LPGAT1	DPYD		GLB1L			GNG4																		NMNAT3	FPGS													RPSA	DPP4								PPARGC1B
	PIP4K2B	PLA2G12A	ENTPD8		NDST3			AHCYL1																		MOCS2	ENPP2													RPS9	ERO1A								MED7
		MBOAT7	ADA		HGSNAT			FASN																		SLC25A32	CLPS													RPS21	CES1								MED19
		GPCPD1	ENTPD4		NDST2			KCNS3																		FOLR2	TTPA													RPS7	CGB8								CPT2
		PLAAT1	ENTPD6		CHST14			GNB2																		AMN	PARP6													QARS1	GNAT3								APOA2
		PLA2G5	ENTPD7		SDC2			GNG12																		CYB5A	GCHFR													RPL38	VAMP2								MED8
		PLD2	UCKL1		CSGALNACT2			ADCY5																		NNMT	SLC5A6													RPL4	INS								MED27
		SLC44A2	TXNRD1		GUSB			GNG5																		CD320	RBP4													RPL15	GH1								ACOX1
		PNPLA7	NUDT16		GLB1			ADCY6																		LMBRD1	AOX1													RPLP2									MED11
		INPP5K	PNP		B3GNT2			GNG7																		MMADHC	IDH1													RPS27									FABP1
		LPIN3	APRT		HAS2			TALDO1																		CTRB1	PARP9													SEPHS2									MED30
		TPTE2	NT5M		HS6ST2			KCNG2																		CTRB2	PARP16													PSTK									ABCA1
		PEMT	GPX1		CHST11			AKAP5																		FASN	PPCDC													RPS17									PEX11A
		PIK3C2B	NME1		DSEL			ADIPOQ																		BTD	PRKG2													RPL35A									ANGPTL4
		PLAAT4	ADSL		HPSE2			PLCB1																		SLC23A1	MMAB													RPS27L									CYP7A1
		PLAAT2	NME2		HPSE			ADRA2C																		GPHN	AKT1													RPS23									SIN3A
		SBF2	NUDT18		CSPG4			GNG2																		NADSYN1	HSPG2													SECISBP2									NPAS2
		CEPT1			B4GAT1			KCNJ11																		SLC22A13	ALDH1L1													RPL14									HDAC3
		ARF3			CHST2			PRKAR1B																		PARP14	MMUT													IARS1									ARNT2
		LPIN1			CHST1			CACNA1E																		PC	GPC3													RPS26									ESRRA
		PNPLA8			B3GALT6			AGPAT1																		NMNAT1	LRP12													RPL37A									MED16
		SLC44A5			B3GNT4			VAMP2																		SLC19A1	NAPRT													RPL12									CHD9
		SELENOI			GPC5			GNG10																		PCCA	PDSS1													RPS4X									TBL1XR1
		HADHB			B3GNT3			INS																		SHMT1	GSTO1													RPL23A									MED14
		GPAT3			CHST13			ACACA																		MTHFR	AASDHPPT													TXNRD1									MED12
		PIK3C2G			SGSH			MARCKS																		PARP10	PTS													PAPSS2									SP1
		ETNK1			CHST15																					DHFR2	MMAA													RPL10A									RXRA
		MTMR6			EXT1																					CYP8B1	PARP8													RPL39									PPARA
		PCTP			BGN																					SHMT2	NADK2													RPS29									CYP4A11
		PIK3R5			HS3ST4																					RNLS	PANK1													UBA52									MTF1
		SLC44A3			GPC6																					TCN2	ENPP3													RPL41									NCOR2
		PI4KB			CHST6																					SLC52A2	NMNAT2													RPS28									TXNRD1
		PIP5K1A			HS6ST3																					TPK1	LRP8													RPL36A									NCOA6
		ARF1			HYAL3																					ENPP1	PANK4													INMT									SREBF2
		MBOAT2			CHP1																					PRSS1	APOA2													RPL17									RXRB
		ETNK2			AGRN																					NAXD	HLCS													RPS4Y2									UGT1A9
		PLEKHA6			PRELP																					DHFR	PDXK																						PDCD6-AHRR
		RAB5A			CHSY3																					NFS1	FLAD1
		OSBPL10			PAPSS2																					SLC5A8	CTRC
		PLA1A			GPC2																					THTPA	SDC3
		PIK3R1			HEXA																					ACACA	NAXE
		TNFAIP8			HS3ST5																						MTHFD2L
		AWAT2																									PLB1
		MIGA2																									NMNAT3
		INPP5E																									MOCS2
		MTMR12																									PDSS2
		PIP4K2A																									NOS3
		GPD1L																									SLC25A32
		PLA2R1																									FOLR2
		LPCAT1																									AMN
		GDPD1																									CYB5A
		AGPAT5																									NNMT
		PI4K2A																									COQ7
		PTDSS1																									VKORC1
		ABHD3																									CD320
		GDPD5																									LMBRD1
		GPAT4																									MMADHC
		PLA2G2F																									CTRB1
		SYNJ1																									CTRB2
		PLA2G4D																									SDC2
		AGPAT3																									FASN
		PCYT1A																									BTD
		ACP6																									SLC23A1
		TNFAIP8L2																									GPHN
		ALPI																									NADSYN1
		CDS1																									SLC22A13
		PTPN13																									COQ2
		MTMR14																									PARP14
		PLB1																									PC
		LIPH																									NMNAT1
		ETNPPL																									SLC19A1
		ENPP6																									PCCA
		INPPL1																									LPL
		PIP4P1																									PNLIP
		PLD4																									SHMT1
		PIP4K2C																									MTHFR
		MTMR10																									PARP10
		GPD1																									DHFR2
		PLAAT5																									GPC5
		RAB4A																									CYP8B1
		MFSD2A																									SHMT2
		PLA2G4F																									GPC6
		INPP5D																									RNLS
		PLEKHA2																									TCN2
		AGPAT2																									SLC52A2
		PLA2G1B																									AKR1C1
		MTM1																									AGRN
		PIK3CD																									AKR1C3
		PTEN																									TPK1
		MBOAT1																									VKORC1L1
		LCLAT1																									LRP10
		PHOSPHO1																									BCO2
		PTDSS2																									ENPP1
		LPCAT4																									AKR1B10
		PLAAT3																									AKR1C4
		RUFY1																									CALM1
		PNPLA2																									APOM
		CPNE7																									PRSS1
		PLD6																									GPC2
		TMEM86B																									NAXD
		MIGA1																									DHFR
		PITPNB																									APOC2
		TNFAIP8L3																									NFS1
		DGAT2L6																									SLC5A8
		PLA2G6																									THTPA
		DGAT1																									ACACA
		INPP5J																									GPIHBP1
		TNFAIP8L1
		PCYT2
		PIP5K1C
		GPAT2
		PLA2G4E
		PLA2G2A
		PLA2G2E
		LIPI
		PIK3R4
		INPP5F
		AGPAT1
		SLC44A4
		CSNK2B
		SACM1L
		CPNE1
		STARD10
		PISD
		PI4KA
		PLA2G4B
		TPTE
		PIK3R6
		PIP4K2B
[truncated: 32 more columns]

## Sheet: Table S2
Table S2 KEGG metabolic pathway gene list
Glycolysis / Gluconeogenesis - Homo sapiens (human)
Citrate cycle (TCA cycle) - Homo sapiens (human)
Pentose phosphate pathway - Homo sapiens (human)
Pentose and glucuronate interconversions - Homo sapiens (human)
Fructose and mannose metabolism - Homo sapiens (human)
Galactose metabolism - Homo sapiens (human)
Ascorbate and aldarate metabolism - Homo sapiens (human)
Fatty acid biosynthesis - Homo sapiens (human)
Fatty acid elongation - Homo sapiens (human)
Fatty acid degradation - Homo sapiens (human)
Steroid biosynthesis - Homo sapiens (human)
Primary bile acid biosynthesis - Homo sapiens (human)
Ubiquinone and other terpenoid-quinone biosynthesis - Homo sapiens (human)
Steroid hormone biosynthesis - Homo sapiens (human)
Oxidative phosphorylation - Homo sapiens (human)
Arginine biosynthesis - Homo sapiens (human)
Purine metabolism - Homo sapiens (human)
Caffeine metabolism - Homo sapiens (human)
Pyrimidine metabolism - Homo sapiens (human)
Alanine, aspartate and glutamate metabolism - Homo sapiens (human)
Glycine, serine and threonine metabolism - Homo sapiens (human)
Cysteine and methionine metabolism - Homo sapiens (human)
Valine, leucine and isoleucine degradation - Homo sapiens (human)
Valine, leucine and isoleucine biosynthesis - Homo sapiens (human)
Lysine degradation - Homo sapiens (human)
Arginine and proline metabolism - Homo sapiens (human)
Histidine metabolism - Homo sapiens (human)
Tyrosine metabolism - Homo sapiens (human)
Phenylalanine metabolism - Homo sapiens (human)
Tryptophan metabolism - Homo sapiens (human)
Phenylalanine, tyrosine and tryptophan biosynthesis - Homo sapiens (human)
beta-Alanine metabolism - Homo sapiens (human)
Taurine and hypotaurine metabolism - Homo sapiens (human)
Phosphonate and phosphinate metabolism - Homo sapiens (human)
Selenocompound metabolism - Homo sapiens (human)
D-Amino acid metabolism - Homo sapiens (human)
Glutathione metabolism - Homo sapiens (human)
Starch and sucrose metabolism - Homo sapiens (human)
N-Glycan biosynthesis - Homo sapiens (human)
Other glycan degradation - Homo sapiens (human)
Mucin type O-glycan biosynthesis - Homo sapiens (human)
Various types of N-glycan biosynthesis - Homo sapiens (human)
Other types of O-glycan biosynthesis - Homo sapiens (human)
Mannose type O-glycan biosynthesis - Homo sapiens (human)
Amino sugar and nucleotide sugar metabolism - Homo sapiens (human)
Neomycin, kanamycin and gentamicin biosynthesis - Homo sapiens (human)
Glycosaminoglycan degradation - Homo sapiens (human)
Glycosaminoglycan biosynthesis - chondroitin sulfate / dermatan sulfate - Homo sapiens (human)
Glycosaminoglycan biosynthesis - keratan sulfate - Homo sapiens (human)
Glycosaminoglycan biosynthesis - heparan sulfate / heparin - Homo sapiens (human)
Glycerolipid metabolism - Homo sapiens (human)
Inositol phosphate metabolism - Homo sapiens (human)
Glycosylphosphatidylinositol (GPI)-anchor biosynthesis - Homo sapiens (human)
Glycerophospholipid metabolism - Homo sapiens (human)
Ether lipid metabolism - Homo sapiens (human)
Arachidonic acid metabolism - Homo sapiens (human)
Linoleic acid metabolism - Homo sapiens (human)
alpha-Linolenic acid metabolism - Homo sapiens (human)
Sphingolipid metabolism - Homo sapiens (human)
Glycosphingolipid biosynthesis - lacto and neolacto series - Homo sapiens (human)
Glycosphingolipid biosynthesis - globo and isoglobo series - Homo sapiens (human)
Glycosphingolipid biosynthesis - ganglio series - Homo sapiens (human)
Pyruvate metabolism - Homo sapiens (human)
Glyoxylate and dicarboxylate metabolism - Homo sapiens (human)
Propanoate metabolism - Homo sapiens (human)
Butanoate metabolism - Homo sapiens (human)
One carbon pool by folate - Homo sapiens (human)
Thiamine metabolism - Homo sapiens (human)
Riboflavin metabolism - Homo sapiens (human)
Vitamin B6 metabolism - Homo sapiens (human)
Nicotinate and nicotinamide metabolism - Homo sapiens (human)
Pantothenate and CoA biosynthesis - Homo sapiens (human)
Biotin metabolism - Homo sapiens (human)
Lipoic acid metabolism - Homo sapiens (human)
Folate biosynthesis - Homo sapiens (human)
Retinol metabolism - Homo sapiens (human)
Porphyrin metabolism - Homo sapiens (human)
Terpenoid backbone biosynthesis - Homo sapiens (human)
Nitrogen metabolism - Homo sapiens (human)
Sulfur metabolism - Homo sapiens (human)
Aminoacyl-tRNA biosynthesis - Homo sapiens (human)
Metabolism of xenobiotics by cytochrome P450 - Homo sapiens (human)
Drug metabolism - cytochrome P450 - Homo sapiens (human)
Drug metabolism - other enzymes - Homo sapiens (human)

## Sheet: Table S3
Table S3 Differentially expressed gene associated with tumor samples and MPCs
Gene list	Betweenness
E2F1	7304.22
MCM5	6900.67
PTPN11	6086.39
TOM1	5241.44
CCNE1	4866.95
NRAS	4744.95
BRCA1	4687.14
MMP9	4423.33
UBE3A	4028.86
CEBPB	3756.4
CCNB2	3641.16
UBE2C	3419.25
TK1	3252.22
SETD1A	3055.09
AURKA	3052.8
IGF2	3023.62
MAP1S	2995.95
KITLG	2945.88
PLOD3	2917.3
STAG2	2581.1
MVK	2569.86
SOCS1	2544.47
BCAR1	2428.94
KPNA2	2407.67
LRRC59	2400
IQGAP3	2365.25
PSMB3	2174.61
PDE2A	2163.92
HPRT1	2107.22
AATF	2080.72
GIPC1	2079.48
RFC4	2067.18
SKP2	2004.54
KIF2C	1993.59
AGO3	1952.66
MAD1L1	1932.03
FUT8	1928
NFATC1	1858.9
NCOR2	1851.43
TCF3	1807.08
IL2RA	1783.79
HSP90B1	1750.19
UHRF1	1680.72
MOB1A	1658.9
ASF1B	1508.74
RACGAP1	1499.3
OLA1	1452
LIMK1	1452
PLXNA1	1425.27
INSR	1361.45
PML	1359.76
GRB10	1265.98
FCHO1	1263.94
NPR1	1236.86
ITGB4	1222.67
DNMT3B	1167.64
GAA	1162.76
SNRPE	1056.81
HOOK3	1044.19
MSMO1	1031.32
KIFC2	1000.36
MCM3	998.167
REL	990.883
CAB39L	974.623
SP100	974
XRN2	973.948
KRTCAP2	972
SLC39A10	972
GALNT6	972
CRABP2	972
POMK	972
ESF1	972
MPZL1	972
TSPO	933.852
CD2AP	928.624
ARHGAP27	922.806
NDC1	887.149
NPPC	870.514
ACOT7	842.514
CD86	837.437
STMN1	820.559
NKX3-1	802.185
ACAA1	800.444
PPP1R12C	795.47
PLAGL1	714.03
AAK1	713.062
INMT	691.581
NUF2	679.268
CDT1	667.391
GANAB	663.098
MAN2B1	660.972
STK19	658.309
PLXNA3	645.649
SPAG5	613.703
NUSAP1	601.358
RPA3	585.146
UBE2T	574.192
FKBP9	546.585
EFNB1	535.209
KDM1B	529.623
HLA-A	528.578
TBC1D16	520.471
MSX2	518.408
PDLIM2	510.933
AOC1	507.064
CENPN	506.053
UBE2S	502.422
GAS2L3	488
TAF3	488
ZDHHC20	488
SSR3	488
USP38	488
SLC20A1	488
SLC25A44	488
MEIS1	488
FADS2	488
RDH5	488
NFATC3	488
BICD1	488
GLIS2	488
MUC21	488
HENMT1	488
ATRN	488
CERS6	488
MPZ	488
SIRT7	478.816
RGL2	458.68
CDC45	453.252
TLK1	416.705
DOCK7	398.692
PSMB10	360.758
SF3A1	335.807
SNRPD1	326.699
DBI	314.304
GLA	299.204
MBNL3	293.483
ANAPC13	268.872
GPT	264.049
RELB	245.709
PDE8A	227.042
SPRED2	211.011
ORC6	201.967
SPATA13	184.239
HJURP	171.74
GZMB	170.126
SEL1L	157.033
WDR43	144.815
NOL10	142.54
DAAM2	141.119
ADCY4	137.379
ECHDC2	134.633
CTSG	127.934
MAP4K2	122.824
RPS6KA3	113.689
TGS1	97.8813
SCARB1	96.929
PIM1	96.4518
HLA-B	93.1718
CD276	60.2264
SCRN1	58.4626
RRM2B	51.0439
NMT1	46.7267
TYMP	45.4846
CENPI	21.3685
PPP1R14A	19.8276
CDK3	19.6964
SNRPB2	16.3309
GGH	15.9088
SKA3	14.2662
RNASEH2A	13.5606
PER1	13.0667
GINS1	10.4152
RMI1	9.98474
KNSTRN	4.82932

## Sheet: Table S4
Table S4 significant Cox regression lncRNA list
Gene	HR	Z	P value	Lower CI	Upper CI
HTT-AS	0.483709	-2.99079	0.00278258	0.300526	0.77855
PITPNM2-AS1	0.537132	-2.24431	0.0248125	0.312148	0.924278
LINC01592	0.56353	-3.17592	0.0014936	0.395549	0.802849
CASC18	0.585999	-2.44706	0.0144027	0.381939	0.899081
BRWD1-AS2	0.59421	-2.43304	0.0149726	0.390692	0.903744
LINC00689	0.606001	-2.33133	0.019736	0.397738	0.923314
MAPRE3-AS1	0.616305	-2.01383	0.0440274	0.384781	0.987137
LINC01867	0.619217	-2.13513	0.0327503	0.398807	0.961441
LINC02060	0.626065	-2.20622	0.0273689	0.41299	0.949072
CTBP1-AS	0.63462	-2.11992	0.0340124	0.416801	0.96627
LINC00905	0.651401	-2.42558	0.0152842	0.460713	0.921015
ADGRL1-AS1	0.655244	-2.55012	0.0107686	0.473473	0.9068
YWHAEP7	0.656579	-2.19151	0.0284148	0.450691	0.956522
GTSE1-DT	0.661474	-2.05954	0.0394429	0.446379	0.980217
THCAT155	0.670446	-2.1107	0.0347979	0.462517	0.971851
LINC00957	0.680511	-2.1414	0.0322421	0.478446	0.967914
LINC00158	0.684549	-2.9471	0.00320774	0.532036	0.880783
LINC01853	0.686242	-2.16778	0.0301751	0.488237	0.964547
LINC02096	0.687177	-2.02499	0.0428687	0.477935	0.988026
BACH1-AS1	0.691334	-2.56947	0.0101853	0.521679	0.916161
LINC01111	0.693904	-2.13711	0.0325887	0.496311	0.970163
LINC01805	0.694549	-2.52958	0.01142	0.523662	0.921201
LINC01144	0.69922	-2.0394	0.0414103	0.49577	0.986161
LINC02633	0.699531	-2.2946	0.0217563	0.515522	0.949221
TUB-AS1	0.703207	-2.05996	0.0394025	0.503025	0.983053
SEPTIN7P11	0.708679	-2.21033	0.0270821	0.522202	0.961745
LINC01749	0.717132	-2.26009	0.0238155	0.537495	0.956807
KRT73-AS1	0.720242	-1.96163	0.0498056	0.518893	0.999721
LINC01036	0.723468	-2.36747	0.0179099	0.553396	0.945806
DIRC1	0.735658	-2.268	0.0233294	0.564235	0.959163
LINC02787	0.737346	-2.06776	0.0386623	0.552385	0.984241
SOX5-AS1	0.737646	-1.99654	0.0458757	0.547162	0.994442
PRNT	0.741358	-2.44896	0.0143269	0.583456	0.941993
SNHG6	0.746484	-2.41314	0.0158157	0.588691	0.946572
LINC02051	0.748092	-1.98301	0.0473664	0.561532	0.996633
DNAJB5-DT	0.749477	-2.10041	0.0356929	0.572652	0.980902
TRIM67-AS1	0.750585	-1.9626	0.0496928	0.563594	0.999615
LINC01885	0.751664	-2.05569	0.0398128	0.57256	0.986795
LINC02477	0.752081	-2.65276	0.0079837	0.609317	0.928293
LINC02233	0.755287	-2.03176	0.0421779	0.576144	0.990131
EWSAT1	0.756802	-2.25327	0.0242422	0.593905	0.964378
LINC02470	0.757914	-2.99953	0.00270396	0.632355	0.908404
TMEM18-DT	0.763106	-1.96743	0.0491337	0.582928	0.998975
LINC02884	0.763469	-2.25098	0.0243869	0.603581	0.96571
LINC01659	0.775655	-2.38957	0.0168681	0.629758	0.955354
LINC02212	0.777671	-1.98461	0.0471881	0.606664	0.996882
FLJ40288	0.782569	-2.23994	0.0250949	0.631472	0.96982
MIR5689HG	0.783255	-2.20382	0.0275371	0.630298	0.97333
GPR50-AS1	0.786641	-2.07078	0.0383793	0.626802	0.98724
IGSF11-AS1	0.788033	-2.45815	0.0139655	0.651712	0.952869
UCA1	0.788659	-2.9306	0.00338303	0.672867	0.924376
DLG1-AS1	0.797239	-1.97092	0.0487325	0.636392	0.998741
LINC02812	0.79966	-1.98894	0.0467077	0.641542	0.996748
FAM95B1	0.800747	-1.99481	0.0460636	0.64369	0.996126
LINC02327	0.802404	-2.09564	0.0361146	0.653094	0.985849
SIDT1-AS1	0.802598	-2.4166	0.0156661	0.671493	0.959299
ZBTB44-DT	0.804991	-2.00473	0.0449914	0.651158	0.995167
CASC8	0.806478	-2.39096	0.0168043	0.676119	0.961972
LINC01854	0.811486	-2.29344	0.0218229	0.678818	0.970084
LINC02806	0.8174	-2.04529	0.0408259	0.673787	0.991623
KRT42P	0.81882	-2.66779	0.0076353	0.706985	0.948347
LINC02012	0.821856	-1.98608	0.0470246	0.677192	0.997424
LINC01446	0.82284	-2.28776	0.0221513	0.696249	0.972447
PCAT6	0.822934	-2.02074	0.0433072	0.681201	0.994156
KDM7A-DT	0.832321	-1.96664	0.0492248	0.69319	0.999377
PLA2G4E-AS1	0.832482	-2.80545	0.00502457	0.732397	0.946244
LINC01474	0.835426	-1.9955	0.0459887	0.700175	0.996803
FAM83A-AS1	0.835835	-2.25081	0.0243978	0.714998	0.977095
WDR87BP	0.838889	-2.2475	0.0246081	0.719731	0.977775
LCAL1	0.84042	-2.42867	0.0151543	0.730405	0.967005
LINC01234	0.842034	-2.05951	0.0394455	0.714938	0.991724
CCNYL2	0.866826	-2.10538	0.0352586	0.758841	0.990178
LINC01419	0.869653	-2.66457	0.00770868	0.78475	0.963742
KRT16P3	0.894459	-2.17094	0.0299354	0.808776	0.989219
LINC00504	0.89761	-2.02179	0.0431982	0.808369	0.996702
LINC02582	0.910283	-2.90583	0.00366282	0.85436	0.969866
ESRG	0.935562	-2.22409	0.0261427	0.882227	0.992121
TTTY3	1.14993	2.02467	0.0429013	1.00447	1.31645
FAM223A	1.1621	2.06197	0.0392106	1.00746	1.34048
LINC00702	1.17348	1.98393	0.0472635	1.00193	1.3744
SOX1-OT	1.17878	1.97106	0.0487172	1.00093	1.38823
TPM1-AS	1.18486	2.2804	0.0225839	1.02412	1.37084
LINC01132	1.1849	2.16731	0.0302115	1.01636	1.38137
CDKN2B-AS1	1.19001	2.54497	0.0109288	1.0408	1.36062
FENDRR	1.1901	2.22381	0.0261613	1.02086	1.3874
FAM66C	1.19086	2.1014	0.0356062	1.01183	1.40158
VIM-AS1	1.19197	2.22389	0.0261558	1.02106	1.39149
RERG-AS1	1.19241	1.96193	0.0497701	1.00018	1.42159
LINC01119	1.1968	2.23555	0.0253814	1.02239	1.40096
ULK4P3	1.19827	2.1186	0.0341243	1.01364	1.41653
LINC01060	1.20286	2.08071	0.0374607	1.01078	1.43144
LINC01293	1.203	2.49671	0.0125351	1.04053	1.39083
LINC01819	1.20318	2.52426	0.0115943	1.04222	1.389
ULK4P1	1.20835	2.23014	0.0257383	1.02319	1.427
RASSF8-AS1	1.21353	2.06696	0.0387378	1.01007	1.45797
JMJD1C-AS1	1.21855	2.14079	0.032291	1.01684	1.46027
LINC01266	1.21928	2.20033	0.0277836	1.02189	1.45479
LINC01883	1.22053	2.09927	0.0357933	1.01331	1.47011
LINC01291	1.22149	2.63095	0.00851461	1.05235	1.41781
NFIA-AS2	1.23383	2.2355	0.0253843	1.02624	1.48341
SPART-AS1	1.23472	2.01089	0.0443366	1.00535	1.51641
LINC01355	1.23743	2.04185	0.0411669	1.00858	1.5182
MATN1-AS1	1.23779	2.42881	0.0151486	1.04204	1.47031
FOXP1-IT1	1.24181	2.66247	0.00775691	1.05881	1.45644
LINC02712	1.24764	3.01307	0.00258616	1.0804	1.44076
SUGT1P3	1.25977	2.1071	0.0351088	1.01626	1.56164
LINC02300	1.26658	2.35313	0.0186161	1.04028	1.54212
ADAMTS9-AS1	1.27103	2.66827	0.00762441	1.06573	1.51586
MIR100HG	1.27697	2.39205	0.0167544	1.04515	1.56021
LINC01121	1.28186	2.19182	0.0283922	1.02662	1.60058
BET1-AS1	1.28228	2.36864	0.0178538	1.04383	1.57519
DLEU2	1.30446	2.19644	0.0280607	1.02903	1.65362
RAET1E-AS1	1.31156	2.37459	0.0175686	1.0485	1.64062
GUSBP2	1.31663	1.98566	0.0470706	1.00357	1.72736
DIO3OS	1.31797	2.14905	0.0316305	1.02459	1.69535
LINC01497	1.31834	2.15772	0.0309498	1.02565	1.69454
LINC01273	1.31895	2.18003	0.0292551	1.02834	1.6917
LINC01519	1.32187	2.23345	0.0255192	1.03476	1.68864
SNHG17	1.32289	2.06952	0.0384973	1.01492	1.7243
GAS6-DT	1.33714	2.05455	0.0399222	1.01347	1.7642
CARMN	1.33886	2.42941	0.0151235	1.05801	1.69427
CYP1B1-AS1	1.34037	2.56476	0.0103247	1.07152	1.67668
LRIG2-DT	1.341	2.37889	0.0173651	1.05303	1.70773
HAND2-AS1	1.3432	3.55304	0.000380804	1.14144	1.58062
LINC00345	1.3472	3.30648	0.000944765	1.12904	1.60752
HLA-F-AS1	1.34887	2.31548	0.0205865	1.04702	1.73773
PRKG1-AS1	1.35209	2.12613	0.0334924	1.02386	1.78555
LINC02503	1.35594	2.02434	0.0429353	1.00973	1.82087
RORB-AS1	1.37363	2.26121	0.0237461	1.0432	1.80872
RP9P	1.37593	2.53167	0.0113519	1.07473	1.76154
GUSBP1	1.38218	2.1245	0.033628	1.02538	1.86313
LINC01080	1.39139	2.1723	0.0298328	1.03281	1.87445
RTCA-AS1	1.39376	2.86835	0.00412619	1.11087	1.7487
TAX1BP1-AS1	1.39553	2.42047	0.0155006	1.06546	1.82786
LINC01252	1.39688	2.29292	0.0218528	1.04973	1.85884
MAMDC2-AS1	1.41573	2.85914	0.00424792	1.11553	1.7967
PSPC1-AS2	1.41808	3.16774	0.00153629	1.14246	1.7602
LINC01711	1.41834	2.88232	0.00394761	1.11833	1.79882
TTTY23B	1.43066	2.09905	0.0358127	1.02401	1.99878
LINC00863	1.43281	2.66476	0.00770443	1.09979	1.86668
LINC00294	1.43605	2.32909	0.0198544	1.05903	1.94728
RAP2C-AS1	1.43898	2.78366	0.00537488	1.1137	1.85926
ZNF710-AS1	1.4462	2.10935	0.0349146	1.02647	2.03757
WWTR1-AS1	1.45007	2.48114	0.0130964	1.08119	1.94482
LINC01145	1.47248	2.37774	0.0174193	1.07035	2.0257
ANKRD10-IT1	1.47589	3.35114	0.000804793	1.17539	1.85322
PPP1R26-AS1	1.48504	2.64569	0.00815247	1.10793	1.99051
PGM5P2	1.49245	2.15524	0.0311433	1.03695	2.14804
CROCCP3	1.49834	2.30371	0.0212387	1.06219	2.11358
KIF9-AS1	1.51206	2.2363	0.0253322	1.05242	2.17245
ZNF767P	1.54074	2.08502	0.0370671	1.02627	2.31313
LINC00205	1.59029	2.32005	0.020338	1.07466	2.35332
TPT1-AS1	1.59636	2.60776	0.00911372	1.12321	2.26884
FTX	1.59896	2.13115	0.0330767	1.03842	2.46208
GAS5-AS1	1.60743	2.76558	0.00568216	1.14828	2.25018
PMS2P3	1.60777	1.96641	0.0492512	1.00156	2.58091
DTX2P1-UPK3BP1-PMS2P11	1.6319	2.11364	0.0345464	1.03625	2.56995
ARRDC1-AS1	1.68804	2.42424	0.0153406	1.10547	2.57762
ROR1-AS1	1.7118	3.06786	0.00215601	1.21425	2.41323
STAG3L4	1.78074	3.21714	0.00129474	1.25293	2.53088
PMS2P4	1.80174	2.61235	0.00899216	1.15839	2.80239
LINC00547	1.82753	3.43046	0.000602565	1.29494	2.57917

## Sheet: Table S5
Table S5 Summary of Clinical, Metabolic, and Genomic Features of, and Potential Treatment Strategies for ESCC Metabolic-Pathway-Based Clusters
Clusters	MPC1	MPC2	MPC3
Clinical	good prognosis	middle prognosis	poor prognosis
Metabolic Features	lipid metabolism	amino acid metabolism	energy (glycolytic, cofactors and nucleotides) metabolism
Biological and Molecular Features	low DNA replication and oxidative phosphorylation	high MTORC1, PI3K-AKT-MTOR and KRAS pathway enrichment
Genomics	N/A	low ZNF750 mutation	N/A
Treatment	immunotherapy	N/A	Doramapimod chemotherapy
